# Supplementary material for: Toxicity effects of di-(2-ethylhexyl) phthalate to Eisenia fetida at enzyme, cellular and genetic levels
Source: PLoS One. 2017 Mar 20;12(3):e0173957. doi: 10.1371/journal.pone.0173957 (PMC5358789; doi:10.1371/journal.pone.0173957)
Supplement: S1 Data — (XLSX) [file pone.0173957.s001.xlsx]

## Sheet: Sheet1
Ltail
	CK	H-1	H-2	H-3	H-4
7	3	3	11	16	20.22		0.38	0.43	0.59	0.88	0.93
14	8	21	24.98	31.65	37.68		0.51	0.45	0.73	0.86	0.96
21	11	26	29.75	33.28	40.13		0.44	0.46	0.77	0.83	0.98
28	16	25.75	32.68	38.92	50.75		0.41	0.34	0.618	0.93	0.82
TailDNA
	CK	H-1	H-2	H-3	H-4
7	0.005438	0.014389	7.50471	10.03	13.51		0.122	0.14	1.1	1.3	1.5
14	0.001246	14.6641	30.5869	31.15	34.74		0.21	3.2	3	2.5	2.1
21	2.77585	20.244	40.8841	48.25	56.13		0.25	3.9	3.3	3.4	3.5
28	0.591577	30.6651	60.1719	66.38	69.98		0.29	4	2.5	4	3.3
TM
	CK	H-1	H-2	H-3	H-4
7	9.968e-05	3.07947	7.64062	9.85897	13.09		0.0122	0.14	0.24	0.3	0.16
14	0.305343	5.26345	12.163	16.0576	22.525		0.021	0.32	0.3	0.35	0.21
21	0.0946523	7.89627	19.6642	25.8351	35.5149		0.025	0.39	0.33	0.23	0.35
28	0	0	0	0	0		0.029	0.4	0.25	0.4	0.3
OTM
	CK	H-1	H-2	H-3	H-4
7	0.001985	0.005404	3.06626	4.99	5.688		0.0122	0.3	0.16	0.16	0.14
14	0.000613	6.34009	13.3867	14.733	16.58		0.021	0.35	0.21	0.35	0.32
21	0.813826	9.11518	23.9159	28.427	36.535		0.025	0.23	0.35	0.36	0.39
28	0.346466	16.9001	47.587	52.868	57.436		0.029	0.4	0.3	0.26	0.4

## Sheet: done
Figure 1
Figure 2
Figure 3
